# Supplementary material for: Comparative Genomic Analysis of the GRF Genes in Chinese Pear (Pyrus bretschneideri Rehd), Poplar (Populous), Grape (Vitis vinifera), Arabidopsis and Rice (Oryza sativa)
Source: Front Plant Sci. 2016 Nov 24;7:1750. doi: 10.3389/fpls.2016.01750 (PMC5121280; doi:10.3389/fpls.2016.01750)
Supplement: TABLE S1 — Annotation of GRF genes in pear, Populus, grape, Arabidopsis and rice. [file Table_1.XLSX]

## Sheet: Sheet1
Annotation of GRF genes in pear,Populus,grape,Arabidopsis and rice
Gene name	Gene Identifier	Chr locous	5′ End	3′ End
AtGRF01	AT2G06200.1	Chr2	2426271	2427323
AtGRF02	AT2G22840.1	Chr2	9728756	9731301
AtGRF03	AT2G36400.1	Chr2	15270088	15272823
AtGRF04	AT2G45480.1	Chr2	18745340	18747533
AtGRF05	AT3G13960.1	Chr3	4608383	4610399
AtGRF06	AT3G52910.1	Chr3	19616021	19618449
AtGRF07	AT4G24150.1	Chr4	12535972	12539387
AtGRF08	AT4G37740.1	Chr4	17725337	17727730
AtGRF09	AT5G53660.1	Chr5	21794536	21796046
OsGRF01	LOC_Os02g45570.1	Chr2	27727857	27728982
OsGRF02	LOC_Os02g47280.1	Chr2	28863173	28866997
OsGRF03	LOC_Os02g53690.1	Chr2	32840362	32842456
OsGRF04	LOC_Os03g47140.1	Chr3	26679039	26682188
OsGRF05	LOC_Os03g51970.1	Chr3	29823449	29825818
OsGRF06	LOC_Os04g48510.1	Chr4	28921895	28923696
OsGRF07	LOC_Os04g51190.1	Chr4	30317702	30321649
OsGRF08	LOC_Os06g02560.1	Chr6	893172	896356
OsGRF09	LOC_Os06g10310.1	Chr6	5300136	5301473
OsGRF10	LOC_Os07g28430.1	Chr7	16622547	16625292
OsGRF11	LOC_Os11g35030.1	Chr11	20521765	20525236
OsGRF12	LOC_Os12g29980.1	Chr12	17915643	17919555
PtGRF01	Potri.001G082700.1	Chr01	6526765	6529150
PtGRF02	Potri.001G114000.1	Chr01	9120535	9121920
PtGRF03	Potri.001G132600.1	Chr01	10652440	10656748
PtGRF04	Potri.001G169100.1	Chr01	14239709	14241047
PtGRF05	Potri.002G115100.1	Chr02	8682667	8685517
PtGRF06	Potri.003G065000.1	Chr03	9379592	9381211
PtGRF07	Potri.003G100800.1	Chr03	12658360	12662332
PtGRF08	Potri.003G118100.1	Chr03	14134312	14135447
PtGRF09	Potri.006G115200.1	Chr06	9021274	9023346
PtGRF10	Potri.006G143200.1	Chr06	12094546	12096864
PtGRF11	Potri.007G007100.1	Chr07	491974	495612
PtGRF12	Potri.012G022600.1	Chr12	1993050	1995730
PtGRF13	Potri.013G077500.1	Chr13	6675583	6681131
PtGRF14	Potri.014G007200.1	Chr14	754921	758506
PtGRF15	Potri.014G012800.1	Chr14	1330790	1334712
PtGRF16	Potri.014G071800.1	Chr14	5800476	5803444
PtGRF17	Potri.015G006200.1	Chr15	394635	396581
PtGRF18	Potri.018G065400.1	Chr18	8275012	8277441
PtGRF19	Potri.019G042300.1	Chr19	4922919	4926904
PbGRF02	Pbr001078.1	Chr2	12274353	12277133
PbGRF05	Pbr006811.1	Chr6	18490516	18494761
PbGRF07	Pbr015225.1	Chr9	8156300	8158293
PbGRF08	Pbr019785.1	Chr15	6955394	6958249
PbGRF01	Pbr023360.1	Chr2	914752	917528
PbGRF09	Pbr029905.1	scaffold509.0	287828	290610
PbGRF10	Pbr030246.1	scaffold515.0	167299	170081
PbGRF04	Pbr038581.1	Chr6	6355057	6356877
PbGRF06	Pbr040068.1	Chr7	14457183	14459522
PbGRF03	Pbr041529.1	Chr2	18086791	18088519
VvGRF08	GSVIVT01007165001	chrUn	30596800	30600327
VvGRF07	GSVIVT01009299001	chr18	7086633	7089964
VvGRF04	GSVIVT01015095001	chr11	1000359	1001747
VvGRF03	GSVIVT01016762001	chr9	1135208	1137036
VvGRF01	GSVIVT01019913001	chr2	4421518	4424601
VvGRF05	GSVIVT01024326001	chr16	975755	979958
VvGRF02	GSVIVT01033800001	chr8	17725858	17728519
VvGRF06	GSVIVT01038629001	chr16	21346554	21349482
