# Supplementary material for: Comparative Genomic Analysis of the GRF Genes in Chinese Pear (Pyrus bretschneideri Rehd), Poplar (Populous), Grape (Vitis vinifera), Arabidopsis and Rice (Oryza sativa)
Source: Front Plant Sci. 2016 Nov 24;7:1750. doi: 10.3389/fpls.2016.01750 (PMC5121280; doi:10.3389/fpls.2016.01750)
Supplement: TABLE S2 — MEME motif sequences in GRF proteins. [file Table_2.XLSX]

## Sheet: Sheet1
All MEME motif sequences in GRF proteins
Motif	Best possible match	Best possible match
1	51	DPEPGRCRRTDGKKWRCSKDAVPDQKYCERHMHRGRNRSRKPVEVQTTHAA
2	41	VRFPFTAAQWQELEHQALIYKYMVAGVPVPPDLLIPIWKSF
3	120	FLDFTDQETQDQHPLRQFIDDWPKDQSNHSVITWPEEIKSDWTQLSMSIPMASSDFSSSSSSPTHEKLALSPLRLSREFDPVQMNLGMSNDHWESSQKQTNWIPIPWGNSMGGPLGEVIT
4	15	KTLRHFFDEWPKKRD
5	15	HIGWGCFHMGFGRKN
6	28	LNEGWDGSPQLGSSPTGVLQKSTFCSLS
7	49	VMMAPTIDLKSKESTFFIGKQEILYEECSQTEFGLVSSDSLLNPSQKNS
8	29	YRYVHGLKEEVDEHAFFPEASGSMRGFQM
9	19	FDTTQLSISIPMASSDFPI
10	101	MDFGLMGLEGLVGPDAGGGEAAGKVGDGSGSASTKQQRSWPAEDDWTTSKMPKNEDLNAPKTMPLQYQGTPLLRSNSQLLPPPAETHRQEQMLSFSNNKSE
11	19	WETTMGGPLAEVLCNTTNN
12	200	RHNPAICPEAPVTVAISKPTINNNNSGSASHDQFFGPMPQPYIQTPVFVNKTSEKIATFDVNGAFGSTFKEPRSFDWMLKGEAGPIVKNDQQWPHLVHKEIELATEGSFNNASVLKQHYREESLNLNSFGNFNAREDQQRNQYSLFLDEAPRSFIDAWSNDAISGNTSSVSSDGKLHLSPLSLSMGGNRSVDDEMGQIQM
13	15	HHPTMGYCSYYGKKI
14	15	QQQQQQHCYVLGTDI
15	21	KKSNDGASICDDVLGSTIASS
16	20	TTNSKVVPMNSSMSTSVMTSGGASNSIAIM
17	38	TELEPGRCRRTDGKKWRCRRDVLPDQKYCDMHMHRGAK
18	27	FPYYHHTPSAYNRNTGYGSGILNAAMM
19	29	YGNPGGLGFGTNQSHWHMECIPYGIPTKD
20	57	YWRDSKMPKNDDFSATKTMSLHQPTSLLRSNYMLSDDSRQQEHMLSFSSPKPEMTPF
