# Supplementary material for: Comparative Genomic Analysis of the GRF Genes in Chinese Pear (Pyrus bretschneideri Rehd), Poplar (Populous), Grape (Vitis vinifera), Arabidopsis and Rice (Oryza sativa)
Source: Front Plant Sci. 2016 Nov 24;7:1750. doi: 10.3389/fpls.2016.01750 (PMC5121280; doi:10.3389/fpls.2016.01750)
Supplement: TABLE S3 — Blast2GO annotation details of 68 GRF protein sequences. [file Table_3.XLSX]

## Sheet: Table S3
Blast2GO annotation details of 68 GRF protein sequences.
Gene name	GO
PtGRF11	GO:0005634,GO:0006355,GO:0005524,GO:0032502,GO:0006351
PtGRF10	GO:0005634,GO:0006355,GO:0005524,GO:0032502,GO:0006351
PtGRF15	GO:0005634,GO:0006355,GO:0005524,GO:0032502,GO:0006351
PtGRF14	GO:0005634,GO:0006355,GO:0005524,GO:0032502,GO:0006351
PtGRF13	GO:0005634,GO:0006355,GO:0005524,GO:0032502,GO:0006351
PtGRF12	GO:0005634,GO:0006355,GO:0005524,GO:0016020,GO:0016021,GO:0032502,GO:0006351
PtGRF19	GO:0005634,GO:0006355,GO:0005524,GO:0032502,GO:0006351
PbGRF07	GO:0005634,GO:0006355,GO:0005524,GO:0032502,GO:0048366,GO:0006351
PtGRF18	GO:0005634,GO:0006355,GO:0005524,GO:0032502,GO:0006351
PbGRF08	GO:0005634,GO:0006355,GO:0005524,GO:0032502,GO:0006351
PtGRF17	GO:0005634,GO:0006355,GO:0005524,GO:0016020,GO:0016021,GO:0032502,GO:0006351
PbGRF09	GO:0005634,GO:0006355,GO:0005524,GO:0032502,GO:0006351
PtGRF16	GO:0005634,GO:0006355,GO:0005524,GO:0032502,GO:0006351
PbGRF03	GO:0005634,GO:0006355,GO:0005524,GO:0032502,GO:0006351
PbGRF04	GO:0005634,GO:0006355,GO:0005524,GO:0009941,GO:0032502,GO:0048366,GO:0006351
PbGRF05	GO:0005634,GO:0006355,GO:0005524,GO:0032502,GO:0006351
PtGRF09	GO:0005634,GO:0006355,GO:0005524,GO:0016020,GO:0016021,GO:0032502,GO:0048366,GO:0006351
PbGRF06	GO:0005634,GO:0006355,GO:0005524,GO:0016020,GO:0016021,GO:0032502,GO:0006351
PbGRF01	GO:0005634,GO:0006355,GO:0005524,GO:0032502,GO:0006351
PbGRF02	GO:0005634,GO:0006355,GO:0005524,GO:0032502,GO:0006351
OsGRF01	GO:0003968,GO:0005634,GO:0009570,GO:0009507,GO:0008299,GO:0008685,GO:0006351,GO:0016114,GO:0006355,GO:0005524,GO:0016020,GO:0016021,GO:0016117,GO:0032502,GO:0015995,GO:0016829
OsGRF02	GO:0005634,GO:0006355,GO:0032259,GO:0005524,GO:0008757,GO:0032502,GO:0008168,GO:0008152,GO:0005737,GO:0051741,GO:0010189,GO:0006351
OsGRF03	GO:0030912,GO:0005634,GO:0006355,GO:0005524,GO:0032502,GO:0006950,GO:0009739,GO:0006351
OsGRF04	GO:0005634,GO:0006355,GO:0005524,GO:0032502,GO:0006351
OsGRF05	GO:0005634,GO:0006355,GO:0005524,GO:0032502,GO:0008168,GO:0008152,GO:0003677,GO:0006351
OsGRF06	GO:0005634,GO:0009570,GO:0009507,GO:0008299,GO:0008685,GO:0006351,GO:0016114,GO:0006355,GO:0005524,GO:0016117,GO:0032502,GO:0015995,GO:0016829
OsGRF07	GO:0005634,GO:0006355,GO:0032259,GO:0005524,GO:0008757,GO:0032502,GO:0008168,GO:0008152,GO:0005737,GO:0051741,GO:0010189,GO:0006351
OsGRF08	GO:0005634,GO:0006355,GO:0005524,GO:0032502,GO:0006351
PtGRF04	GO:0005634,GO:0006355,GO:0005524,GO:0032502,GO:0048366,GO:0006351
PtGRF03	GO:0005634,GO:0006355,GO:0005524,GO:0032502,GO:0006351
PtGRF02	GO:0003968,GO:0005634,GO:0009570,GO:0009507,GO:0008299,GO:0008685,GO:0006351,GO:0016114,GO:0006355,GO:0005524,GO:0016020,GO:0016021,GO:0016117,GO:0032502,GO:0015995,GO:0016829
PtGRF01	GO:0005634,GO:0006355,GO:0005524,GO:0009941,GO:0032502,GO:0048366,GO:0006351
PtGRF08	GO:0003968,GO:0005634,GO:0009570,GO:0009507,GO:0008299,GO:0008685,GO:0006351,GO:0016114,GO:0006355,GO:0005524,GO:0016020,GO:0016021,GO:0016117,GO:0032502,GO:0015995,GO:0016829
PtGRF07	GO:0005634,GO:0006355,GO:0005524,GO:0032502,GO:0006351
PtGRF06	GO:0005634,GO:0006355,GO:0005524,GO:0032502,GO:0048366,GO:0006351
PtGRF05	GO:0005634,GO:0006355,GO:0005524,GO:0032502,GO:0006351
OsGRF12	GO:0005634,GO:0006355,GO:0005524,GO:0032502,GO:0006351
OsGRF10	GO:0005634,GO:0009570,GO:0009507,GO:0008299,GO:0008685,GO:0006351,GO:0016114,GO:0006355,GO:0005524,GO:0016117,GO:0032502,GO:0015995,GO:0016829
OsGRF11	GO:0005634,GO:0006355,GO:0005524,GO:0032502,GO:0008168,GO:0008152,GO:0006351
OsGRF09	GO:0030912,GO:0005634,GO:0006355,GO:0005524,GO:0016020,GO:0016021,GO:0032502,GO:0009739,GO:0048366,GO:0006351
VvGRF03	GO:0005634,GO:0006355,GO:0005524,GO:0032502,GO:0048366,GO:0006351
VvGRF04	GO:0005634,GO:0006355,GO:0005524,GO:0032502,GO:0006351
VvGRF01	GO:0003968,GO:0005634,GO:0009570,GO:0009507,GO:0008299,GO:0008685,GO:0006351,GO:0016114,GO:0006355,GO:0005524,GO:0016020,GO:0016021,GO:0016117,GO:0032502,GO:0015995,GO:0016829
VvGRF02	GO:0005634,GO:0006355,GO:0005524,GO:0016020,GO:0016021,GO:0032502,GO:0006351
VvGRF07	GO:0005634,GO:0006355,GO:0005524,GO:0032502,GO:0006351
VvGRF08	GO:0005634,GO:0006355,GO:0005524,GO:0032502,GO:0006351
VvGRF05	GO:0005634,GO:0006355,GO:0005524,GO:0032502,GO:0006351
VvGRF06	GO:0005634,GO:0006355,GO:0005524,GO:0016020,GO:0009941,GO:0016021,GO:0032502,GO:0006351
AtGRF08	GO:0005634,GO:0006355,GO:0005524,GO:0032502,GO:0061062,GO:0009624,GO:0005515,GO:0048364,GO:0008285,GO:0006351
AtGRF09	GO:0005634,GO:0010114,GO:0006355,GO:0005524,GO:0032502,GO:0080167,GO:0010218,GO:0048366,GO:0006351
PbGRF10	GO:0005634,GO:0006355,GO:0005524,GO:0032502,GO:0006351
AtGRF06	GO:0005634,GO:0061062,GO:0048364,GO:0048366,GO:0006351,GO:0006355,GO:0005524,GO:0044212,GO:0016020,GO:0016021,GO:0032502,GO:0009624,GO:0006139,GO:0003676,GO:0006364,GO:0008285
AtGRF07	GO:0005634,GO:0006355,GO:0005524,GO:0009941,GO:0032502,GO:0048366,GO:0006351
AtGRF04	GO:0005634,GO:0006355,GO:0005524,GO:0032502,GO:0006351
AtGRF05	GO:0005634,GO:0006355,GO:0005524,GO:0032502,GO:0048366,GO:0006351
AtGRF02	GO:0005634,GO:0006355,GO:0005524,GO:0032502,GO:0061062,GO:0009624,GO:0005515,GO:0048364,GO:0008285,GO:0006351
AtGRF03	GO:0005634,GO:0061062,GO:0048364,GO:0048366,GO:0006351,GO:0006355,GO:0005524,GO:0044212,GO:0016020,GO:0016021,GO:0032502,GO:0009624,GO:0006139,GO:0003676,GO:0006364,GO:0008285
AtGRF01	GO:0005634,GO:0006355,GO:0005524,GO:0032502,GO:0048366,GO:0006351
