# Supplementary material for: Comparative Genomic Analysis of the GRF Genes in Chinese Pear (Pyrus bretschneideri Rehd), Poplar (Populous), Grape (Vitis vinifera), Arabidopsis and Rice (Oryza sativa)
Source: Front Plant Sci. 2016 Nov 24;7:1750. doi: 10.3389/fpls.2016.01750 (PMC5121280; doi:10.3389/fpls.2016.01750)
Supplement: TABLE S4 — Synteny data in pear, apple, Populus, grape, Arabidopsis, and rice. The apple GRF gene family was obtained from The Apple Gene Function and Gene Family Database (Zhang et al., 2013). [file Table_4.XLSX]

## Sheet: Sheet1
Synteny data in pear, Populus, grape, Arabidopsis,rice
Numble	Segment1	Segment2
segdup00001	AT2G06200.1	Potri.006G143200
segdup00002	AT2G22840.1	Potri.014G007200
segdup00003	AT2G36400.1	Potri.006G115200
segdup00004	AT2G45480.1	Potri.014G071800
segdup00005	AT3G13960.1	Potri.018G065400
segdup00006	AT3G52910.1	Potri.006G115200
segdup00007	AT4G24150.1	Potri.001G082700
segdup00008	AT4G37740.1	Potri.014G007200
segdup00009	AT5G53660.1	Potri.015G006200
segdup00010	AT2G22840.1	Potri.007G007100
segdup00011	AT2G45480.1	Potri.003G118100
segdup00012	AT3G13960.1	Potri.003G065000
segdup00013	AT4G37740.1	Potri.007G007100
segdup00014	AT5G53660.1	Potri.012G022600
segdup00015	AT2G22840.1	Potri.002G115100
segdup00016	AT2G45480.1	Potri.001G114000
segdup00017	AT3G13960.1	Potri.001G169100
segdup00018	AT4G37740.1	Potri.002G115100
segdup00019	AT2G06200.1	Pbr041529.1
segdup00020	AT2G22840.1	Pbr019785.1
segdup00021	AT2G45480.1	Pbr023360.1
segdup00022	AT3G13960.1	Pbr015225.1
segdup00023	AT4G37740.1	Pbr019785.1
segdup00024	AT5G53660.1	Pbr040068.1
segdup00025	AT2G22840.1	Pbr001078.1
segdup00026	AT4G37740.1	Pbr001078.1
segdup00027	LOC_Os04g48510.1	Potri.003G118100
segdup00028	LOC_Os04g48510.1	Potri.001G114000
segdup00029	Potri.001G114000.1	GSVIVT01019913001
segdup00030	Potri.001G169100.1	GSVIVT01016762001
segdup00031	Potri.002G115100.1	GSVIVT01009299001
segdup00032	Potri.003G065000.1	GSVIVT01015095001
segdup00033	Potri.003G118100.1	GSVIVT01019913001
segdup00034	Potri.006G115200.1	GSVIVT01033800001
segdup00035	Potri.006G143200.1	GSVIVT01016762001
segdup00036	Potri.007G007100.1	GSVIVT01009299001
segdup00037	Potri.013G077500.1	GSVIVT01024326001
segdup00038	Potri.014G007200.1	GSVIVT01009299001
segdup00039	Potri.014G012800.1	GSVIVT01009299001
segdup00040	Potri.014G071800.1	GSVIVT01019913001
segdup00041	Potri.018G065400.1	GSVIVT01016762001
segdup00042	Potri.019G042300.1	GSVIVT01024326001
segdup00043	Potri.001G082700.1	GSVIVT01038629001
segdup00044	Potri.001G114000.1	GSVIVT01027535001
segdup00045	Potri.001G169100.1	GSVIVT01015095001
segdup00046	Potri.003G118100.1	GSVIVT01027535001
segdup00047	Potri.006G143200.1	GSVIVT01015095001
segdup00048	Potri.012G022600.1	GSVIVT01038629001
segdup00049	Potri.014G071800.1	GSVIVT01027535001
segdup00050	Potri.015G006200.1	GSVIVT01038629001
segdup00051	Potri.018G065400.1	GSVIVT01015095001
segdup00052	Potri.012G022600.1	Pbr040068.1
segdup00053	Potri.014G071800.1	Pbr023360.1
segdup00054	Potri.015G006200.1	Pbr040068.1
segdup00055	Pbr015225.1	GSVIVT01016762001
segdup00056	Pbr019785.1	GSVIVT01009299001
segdup00057	Pbr041529.1	GSVIVT01016762001
segdup00058	Pbr015225.1	GSVIVT01015095001
segdup00059	Pbr038581.1	GSVIVT01038629001
segdup00060	Pbr040068.1	GSVIVT01038629001
segdup00061	MDP0000125282	Pbr029905.1
segdup00062	MDP0000125282	Pbr030246.1
segdup00063	MDP0000125282	Pbr001078.1
segdup00064	MDP0000125282	Potri.007G007100.1
segdup00065	MDP0000125282	Potri.014G007200.1
segdup00066	MDP0000125282	AT2G22840.1
segdup00067	MDP0000204597	AT2G45480.1
segdup00068	MDP0000204597	Pbr023360.1
segdup00069	MDP0000214734	MDP0000808163
segdup00070	MDP0000215583	Pbr029905.1
segdup00071	MDP0000215583	Pbr030246.1
segdup00072	MDP0000215583	Pbr001078.1
segdup00073	MDP0000215583	Potri.007G007100.1
segdup00074	MDP0000215583	Potri.014G007200.1
segdup00075	MDP0000215583	GSVIVT01033800001
segdup00076	MDP0000215583	AT2G22840.1
segdup00077	MDP0000243533	AT4G24150.1
segdup00078	MDP0000243533	Pbr015225.1
segdup00079	MDP0000261112	MDP0000322576
segdup00080	MDP0000261112	MDP0000842815
segdup00081	MDP0000261112	Pbr038581.1
segdup00082	MDP0000274400	Pbr041529.1
segdup00083	MDP0000274400	AT2G06200.1
segdup00084	MDP0000276970	Pbr006811.1
segdup00085	MDP0000276970	GSVIVT01038629001
segdup00086	MDP0000322576	MDP0000842815
segdup00087	MDP0000322576	Pbr038581.1
segdup00088	MDP0000322576	GSVIVT01038629001
segdup00089	MDP0000814056	GSVIVT01038629001
segdup00090	MDP0000814056	Pbr040068.1
segdup00091	MDP0000842815	Pbr038581.1
The Identifier of the gene corresponding to the gene name was shown in Table S1.
