# Supplementary material for: Comparative Genomic Analysis of the GRF Genes in Chinese Pear (Pyrus bretschneideri Rehd), Poplar (Populous), Grape (Vitis vinifera), Arabidopsis and Rice (Oryza sativa)
Source: Front Plant Sci. 2016 Nov 24;7:1750. doi: 10.3389/fpls.2016.01750 (PMC5121280; doi:10.3389/fpls.2016.01750)
Supplement: TABLE S5 — Estimates of the dates for the large-scale duplication events in pear. [file Table_5.XLSX]

## Sheet: Sheet1
Estimates of the dates for the large scale duplication events in pear
Duplicated GRF gene pairs	Number of conserved flanking protein/coding genes	Ka/Ks (mean±s.d.)	Ks (mean± s.d.)
PbGRF02/PbGRF10	3	0.1499±0.0771	1.0500±0.1952
PbGRF02/PbGRF08	4	0.1632±0.1239	0.0850±0.0705
PbGRF03/PbGRF07	3	0.1691±0.1128	1.3200±0.1656
PbGRF04/PbGRF06	2	0.1599±0.0212	0.7350±0.0394
PbGRF08/PbGRF09	7	0.0702±0.1428	0.4429±0.8734
PbGRF09/PbGRF10	4	0.1166±0.6021	0.0725±0.0392
